# Supplementary material for: Comprehensive Effect of Carbon Tetrachloride and Reversal of Gandankang Formula in Mice Liver: Involved in Oxidative Stress, Excessive Inflammation, and Intestinal Microflora
Source: Antioxidants (Basel). 2022 Nov 12;11(11):2234. doi: 10.3390/antiox11112234 (PMC9687142; doi:10.3390/antiox11112234)
Supplement: Supplementary file 1 [file antioxidants-11-02234-s001.zip]

Archive with 1 entries (1 files):
- antioxidants-2013634-supplementary.pdf
